# Supplementary material for: Metaproteomic Analysis of Fermented Vegetable Formulations with Lactic Acid Bacteria: A Comparative Study from Initial Stage to 15 Days of Production
Source: Foods. 2025 Mar 26;14(7):1148. doi: 10.3390/foods14071148 (PMC11988878; doi:10.3390/foods14071148)
Supplement: Supplementary file 1 [file foods-14-01148-s001.zip]

Archive with 6 entries (6 files):
- foods-3498453-Tables S1-S5 .pdf
- Supplementary Figure S1.TIF
- Supplementary Figure S2.TIF
- Supplementary Figure S3.TIF
- Supplementary Figure S4.TIF
- Supplementary Figure S5.tif
